# Supplementary material for: Enhancing Dental Material Performance: Tung Oil-Infused Polyurea Microcapsule Coatings for Self-Healing and Antimicrobial Applications
Source: Polymers (Basel). 2024 Mar 27;16(7):918. doi: 10.3390/polym16070918 (PMC11013920; doi:10.3390/polym16070918)
Supplement: Supplementary file 1 [file polymers-16-00918-s001.zip]

Archive with 1 entries (1 files):
- polymers-2907690-supplementary.pdf
